# Supplementary material for: Estrogen Receptor Subtypes Elicit a Distinct Gene Expression Profile of Endothelial-Derived Factors Implicated in Atherosclerotic Plaque Vulnerability
Source: Int J Mol Sci. 2022 Sep 19;23(18):10960. doi: 10.3390/ijms231810960 (PMC9506323; doi:10.3390/ijms231810960)
Supplement: Supplementary file 1 [file ijms-23-10960-s001.zip]

Archive with 1 entries (1 files):
- ijms-1888928 - supplementary.pdf
